# Supplementary material for: Clinical Outcomes and Adverse Effects in Septic Patients with Impaired Renal Function Who Received Different Dosages of Cefoperazone–Sulbactam
Source: Antibiotics (Basel). 2022 Mar 29;11(4):460. doi: 10.3390/antibiotics11040460 (PMC9026488; doi:10.3390/antibiotics11040460)
Supplement: Supplementary file 1 [file antibiotics-11-00460-s001.zip]

Archive with 1 entries (1 files):
- antibiotics-1636445-supplementary.pdf
